# Supplementary material for: Effect of Lactobacillus gasseri PA3 on gut microbiota in an in vitro colonic simulation
Source: Food Sci Nutr. 2019 Nov 14;7(12):3883–91. doi: 10.1002/fsn3.1236 (PMC6924308; doi:10.1002/fsn3.1236)
Supplement: Supplementary file 1 [file FSN3-7-3883-s001.xls]

## Sheet: Sheet1
Table S1:41 secondary metabolic pathways predicted by phylogenetic investigation of communities by reconstruction of unobserved states (PICRUSt) prediction
Pathway	C1	C2	C3	C4	C5	C6	C7	C8	L1	L2	L3	L4	L5	L6	L7	L8
Amino Acid Metabolism	8.19049e+06	7922903	6.65299e+06	5492862	4098389	6.05941e+06	3.60867e+06	3.56255e+06	2.87417e+06	2117579	2.61551e+06	2580903	9104386	3.32444e+06	3130567	2347994
Biosynthesis of Other Secondary Metabolites	730921	1.06001e+06	751899	719091	609693	839277	451458	456070	216386	159624	198080	206822	706704	277393	245451	183711
Cancers	85036.7	80061.3	67998.7	50525.7	36442.7	55789	34628.3	34180	44788.7	32117.7	40090	35849.3	129640	40313	42718.7	33606.3
Carbohydrate Metabolism	7.55217e+06	9687769	7.61357e+06	6.75697e+06	5.24369e+06	7.48745e+06	4365571	4.40043e+06	4262158	3044837	3.92282e+06	3.66839e+06	1.24582e+07	4.16883e+06	3974689	3196442
Cardiovascular Diseases	409.667	112	93.6667	64	41.6667	128.5	49.3333	15	109.667	46.6667	44.3333	26	583	46.6667	42.3333	49
Cell Communication	0	0	0	0	0	0	0	0	0	0	0	0	0	0	0	0
Cell Growth and Death	304493	398183	322273	269144	206663	304202	172646	168546	180029	121074	168000	147531	468855	135741	138773	125349
Cell Motility	2.70282e+06	1.47586e+06	1.38927e+06	934964	494618	758702	503425	490654	660924	519200	589417	658146	2.77517e+06	1.31281e+06	1164054	852849
Cellular Processes and Signaling	3.96223e+06	3.96845e+06	3.16181e+06	2.7014e+06	2.03185e+06	2947526	1782690	1.78971e+06	1700047	1.27979e+06	1.51894e+06	1440759	5.59575e+06	2.02788e+06	1974112	1.46037e+06
Circulatory System	38490.7	1576.67	3087.67	1134.33	423.667	898	571.667	149	500.667	195.333	195	124.667	3276.5	179.333	164.333	247.667
Digestive System	29633	48523.3	32938	29782.7	29274.7	43342.5	28103	27548.3	11781.3	8782	12027.3	15113	35091.5	20566.3	15056.7	11560
Endocrine System	240927	291429	213197	188967	169391	250137	148491	148525	56613	41340.3	50109.3	47761.3	188778	66036.7	67869.7	49906.7
Energy Metabolism	4.01998e+06	4917110	3.98505e+06	3.34932e+06	2585222	3826476	2246009	2230634	1900605	1.36321e+06	1737933	1.60331e+06	5672849	1909108	1.89938e+06	1493206
Environmental Adaptation	91684.7	113788	97322.7	76558.3	55355	82437.5	47641.7	46466	51657.3	35157.7	47423.7	42181	152942	49617.3	48376.7	42723.3
Enzyme Families	1477444	1691805	1419926	1208027	879418	1293946	788837	796894	860521	609258	783922	706728	2.56645e+06	829803	819875	670182
Excretory System	19748.7	22782.3	17769.3	16226.3	15349.7	22949.5	16061.7	15948.3	6471	5255.33	5270	4768	26618.5	8600	8197.33	5330.67
Folding, Sorting and Degradation	1.82917e+06	2.07055e+06	1.64377e+06	1.37609e+06	1.08544e+06	1621734	987854	980688	894779	644771	817106	747319	2622418	870429	879353	689158
Genetic Information Processing	1812059	2066294	1.74862e+06	1.38753e+06	994857	1484678	905362	895862	1.08905e+06	789846	991936	899137	3.13839e+06	1.00011e+06	1024155	797942
Glycan Biosynthesis and Metabolism	1.97116e+06	2713421	1.87572e+06	1792831	1600572	2.29602e+06	1.3889e+06	1.4224e+06	864875	644372	781459	713065	2552239	855876	895626	664394
Immune System	41712.3	67579.3	55204.3	44377.3	35027.3	53642	33123.3	32909.7	10585.3	8636	9296	11120	48456	23965.7	21194	14602.3
Immune System Diseases	45212.7	48366	35801	34731.3	26692.3	35234	18932.3	19685.7	27735.7	18410	25454.7	20430.7	75631	20353.7	22221.3	21060
Infectious Diseases	461434	362454	283794	247378	181085	260636	162536	164220	214584	160554	193172	182096	677280	242649	236835	178509
Lipid Metabolism	2.93573e+06	2.42856e+06	1.99817e+06	1654065	1.24584e+06	1.82268e+06	1.08627e+06	1.08277e+06	1.12523e+06	819287	1.03169e+06	996488	3.2748e+06	1.1115e+06	1.07503e+06	816587
Membrane Transport	1.00704e+07	8191009	8.07421e+06	6.52803e+06	3665592	5354576	3.31528e+06	3.35611e+06	5569360	4.07332e+06	5015487	4.49911e+06	18131770	6.26869e+06	6057237	4.79525e+06
Metabolic Diseases	65629.7	86785	66478.3	57801	46133.7	66970	39509	39468.3	34245	23792.7	31888	27564.7	101248	35406	34925	30528
Metabolism	2319371	2.21581e+06	1.80448e+06	1544471	1.12728e+06	1657880	1.0176e+06	1.02137e+06	1004154	746778	907332	856565	3.24849e+06	1152093	1102315	830584
Metabolism of Cofactors and Vitamins	3.14004e+06	3.7529e+06	3.01927e+06	2.5384e+06	1.95696e+06	2888002	1712842	1.69242e+06	1.34344e+06	990066	1.22562e+06	1.17871e+06	4.24202e+06	1.5407e+06	1.47916e+06	1.11823e+06
Metabolism of Other Amino Acids	1571692	1.49802e+06	1174689	1.05008e+06	814377	1.1469e+06	662396	663417	638374	463886	582160	553388	1930519	662454	635343	491143
Metabolism of Terpenoids and Polyketides	1553271	1.3646e+06	1.12975e+06	940055	716416	1.05e+06	629400	618550	647411	461484	596158	555863	1839388	604405	595396	475429
Nervous System	114702	99886	76757	69282.7	59425.3	87716.5	52127	52227	23348.7	16173	21593.3	20018.3	70199	24103.7	22545	19088.3
Neurodegenerative Diseases	222195	101475	89345	63618	41462.3	63343	40786.3	38720.3	44730	34288.7	37962.7	35358.3	162734	55138.3	55314.7	39047.3
Nucleotide Metabolism	2.28279e+06	3.02488e+06	2.51682e+06	2101586	1.56427e+06	2318835	1.39233e+06	1383511	1.67131e+06	1159743	1557096	1417373	4355448	1.31486e+06	1.32943e+06	1121601
Poorly Characterized	4672515	4.34255e+06	3.57114e+06	2959798	2186893	3228867	1968441	1.95667e+06	2.10533e+06	1.54104e+06	1.91346e+06	1.76785e+06	6311244	2.12822e+06	2116574	1.63135e+06
Replication and Repair	4991584	6.68441e+06	5.49305e+06	4.58115e+06	3.484e+06	5.15718e+06	3076245	3.05239e+06	3.55514e+06	2439080	3296574	2.87662e+06	9406886	2.7565e+06	2.86777e+06	2502993
Sensory System	0	0	0	0	0	0	0	0	0	0	0	0	0	0	0	0
Signal Transduction	2.31061e+06	1544619	1.31488e+06	993807	655748	1003157	642050	629703	833384	633401	751062	726588	2793118	1.08327e+06	1.04643e+06	767930
Signaling Molecules and Interaction	171304	169087	122627	122712	102867	150468	92582	92957	72873.7	47009.3	67498	53929.7	196906	48431	50764	50993
Transcription	2.00729e+06	2.08105e+06	1.82532e+06	1.51416e+06	1.01485e+06	1474969	874806	887287	1127492	815533	1026986	966529	3437588	1.17288e+06	1.11319e+06	879449
Translation	2.91466e+06	3940579	3348417	2698517	1.98539e+06	2977293	1.74993e+06	1.71864e+06	2.16745e+06	1.46879e+06	2010181	1.71196e+06	5.64898e+06	1.55668e+06	1652747	1.48322e+06
Transport and Catabolism	257602	392426	256535	246574	240504	348492	208892	214182	58919.3	43949.7	52162.7	48062	190914	65543	68699.7	50321
Xenobiotics Biodegradation and Metabolism	2.61764e+06	1429387	1.27135e+06	1035348	713014	1.05771e+06	642474	627534	921961	652187	833841	777565	2610468	757683	758676	597542
